# Supplementary material for: Data Glove with Self-Compensation Mechanism Based on High-Sensitive Elastic Fiber-Optic Sensor
Source: Polymers (Basel). 2022 Dec 26;15(1):100. doi: 10.3390/polym15010100 (PMC9824815; doi:10.3390/polym15010100)
Supplement: Supplementary file 1 [file polymers-15-00100-s001.zip]

Archive with 3 entries (3 files):
- Supplementary File.pdf
- Video S1.mp4
- Video S2.mp4
